# Supplementary material for: Effects of mental fatigue on isometric mid-thigh pull performance and muscle activities
Source: PLoS One. 2025 Mar 12;20(3):e0318238. doi: 10.1371/journal.pone.0318238 (PMC11902280; doi:10.1371/journal.pone.0318238)
Supplement: S1 Data — It also includes EMG power spectral density (PSD) values for rectus femoris (RF) and medial gastrocnemius (MG) muscles, measured at five sequential 1-second intervals (0-1 s to 4-5 s) for both conditions. Columns provide descriptive and outcome variables for all participants. (XLSX) [file pone.0318238.s001.xlsx]

## Sheet: Sheet1
Participants	VAS1	VAS2	RFD100_C1	RFD100_C2	RFD200_C1	RFD200_C2	GRF_Peak_C1	GRF_Peak_C2	RFD2080_C1	RFD2080_C2	PSD_RF_0_1_C1	PSD_RF_0_1_C2	PSD_RF_1_2_C1	PSD_RF_1_2_C2	PSD_RF_2_3_C1	PSD_RF_2_3_C2	PSD_RF_3_4_C1	PSD_RF_3_4_C2	PSD_RF_4_5_C1	PSD_RF_4_5_C2	PSD_MG_0_1_C1	PSD_MG_0_1_C2	PSD_MG_1_2_C1	PSD_MG_1_2_C2	PSD_MG_2_3_C1	PSD_MG_2_3_C2	PSD_MG_3_4_C1	PSD_MG_3_4_C2	PSD_MG_4_5_C1	PSD_MG_4_5_C2
1	12.7	30.16	2295.26	1626.88	2294.72	1885.56	1906.83	1868.65	1377.97	1551.09	58.8333	73.5	80.4598	88.4558	95.4523	88.1226	82.1256	82.7919	84.1246	91.7874	107.5	122.167	146.76	150.092	155.755	155.755	158.421	146.427	161.086	147.426
2	28.58	79.38	2663.91	2565.64	2667.11	2746.53	2789.51	2983.44	903.036	896.296	66.8333	68.1667	78.4608	71.4643	80.1266	72.4638	84.1246	74.4628	79.4603	74.7959	86.1667	70.1667	90.4548	77.1281	103.448	85.1241	105.114	92.1206	91.1211	83.7914
3	7.94	50.8	1180.77	783.062	1308.89	873.089	2093.53	2086.66	1608.13	1293.29	63.1667	87.1667	65.8004	84.1246	65.8004	75.1291	44.1446	71.4643	50.4748	73.7964	116.5	126.167	160.42	168.749	153.09	155.089	116.775	158.421	116.442	156.089
4	12.7	46.04	2670.01	1348.66	2449.07	1620.2	2414.4	2278.6	897.801	1120.75	77.8333	69.8333	62.4688	87.7894	85.1241	91.1211	86.1236	89.1221	88.4558	79.4603	129.5	130.833	134.433	145.76	138.764	147.759	140.097	151.757	149.758	144.761
5	38.1	63.5	2382.45	1891.61	2584.75	2421.18	2567.72	2469.5	1923.56	1646.34	51.1667	66.5	83.7914	77.4613	64.4678	79.1271	65.1341	58.4708	64.4678	74.7959	111.5	149.167	156.422	172.747	166.75	160.753	170.082	166.417	168.083	164.085
6	28.58	80.96	528.88	1025.42	586.446	1030.23	1829.37	1893.9	1187.03	1399.48	62.1667	70.5	67.1331	70.1316	69.4653	69.4653	67.4663	68.7989	64.1346	77.4613	91.1667	100.5	114.11	136.099	118.774	141.762	127.103	144.095	118.108	145.76
7	7.94	96.84	1629.44	1596.76	1698.94	1520.01	1921.22	1898.26	1772.6	1571.5	65.8333	72.8333	69.1321	68.7989	67.4663	74.7959	70.7979	68.7989	69.7984	67.4663	68.1667	67.8333	101.782	90.7879	114.11	96.4518	113.776	96.1186	105.447	89.4553
8	22	84	3869.93	2974.89	3329.07	3215.16	2620.5	2620.72	3474.01	3784.64	54.8333	54.8333	61.1361	62.8019	57.8044	60.8029	50.1416	55.1391	54.1396	57.1381	99.5	107.167	133.433	134.433	134.766	129.435	132.767	143.095	119.773	127.103
9	12	56.5	2563.33	672.89	2726.75	1212.74	2562.91	2671.02	2712.89	1460.51	37.5	68.8333	41.4793	68.7989	40.8129	55.8054	62.1356	59.8034	55.4723	59.8034	70.1667	69.1667	86.1236	86.7899	93.7864	89.7884	88.1226	91.4543	99.7834	97.4513
10	39	73.5	3145.77	1868.61	2022.57	1916.96	1870.16	1960.93	2130.73	896.584	61.8333	63.1667	63.1351	67.7994	72.1306	70.1316	62.1356	74.1296	70.4648	69.1321	87.8333	101.5	117.774	131.101	128.769	123.105	133.1	118.108	107.779	117.108
11	9	76	1945.39	2585.32	2656.74	2677.68	1977.9	2053.43	1913.4	1703.76	70.8333	60.8333	74.7959	67.1331	84.1246	82.7919	81.4593	72.4638	84.7909	78.7939	133.167	134.833	163.751	149.758	164.085	156.089	172.414	141.762	173.746	127.103
12	6	64	2495.89	2706.91	2496.7	2856.5	2992.37	3000.71	1889.07	1492.87	62.5	62.1667	77.4613	62.4688	62.4688	60.1366	62.4688	61.4693	68.7989	48.1426	151.5	136.833	152.757	155.089	159.087	150.425	147.759	130.768	146.76	147.426
13	3	35	1117.93	189.19	1394.62	352.817	1846.46	1931.29	1566.87	596.861	62.5	64.8333	59.8034	73.4633	65.4673	61.1361	63.1351	63.4683	69.1321	72.4638	69.1667	79.5	107.779	99.1171	99.4503	103.448	106.114	97.1181	101.116	109.778
14	7	76	341.254	198.492	594.635	309.794	2748.48	2686.2	1142.63	984.284	N/A	N/A	N/A	N/A	N/A	N/A	N/A	N/A	N/A	N/A	N/A	N/A	N/A	N/A	N/A	N/A	N/A	N/A	N/A	N/A
15	63	100	808.636	544.722	1228.12	961.746	2604.55	2471.92	1881.11	1293.82	N/A	N/A	N/A	N/A	N/A	N/A	N/A	N/A	N/A	N/A	N/A	N/A	N/A	N/A	N/A	N/A	N/A	N/A	N/A	N/A
16	15	85	888.325	2138.39	1612.81	2806.6	2724.56	2714.32	2076.75	1782.53	56.5	67.5	70.7979	53.4733	71.7974	65.4673	62.4688	63.1351	65.4673	57.4713	104.167	97.5	118.441	128.769	115.109	107.113	127.103	121.772	114.11	105.78
